# Supplementary material for: Association between Social Support and Depressive Symptoms in Informal Caregivers of Adult and Older Dependents: A Systematic Review and Meta-Analysis
Source: J Clin Med. 2023 Oct 11;12(20):6468. doi: 10.3390/jcm12206468 (PMC10607501; doi:10.3390/jcm12206468)
Supplement: Supplementary file 1 [file jcm-12-06468-s001.zip]

Archive with 3 entries (3 files):
- FIGURE S1.pdf
- FIGURE S2.pdf
- TABLE S1 Summary of the search strategy used in the databases.pdf
